# Supplementary material for: Neoamphitrite undevigintipes, a new terebellid species from South Korea (Annelida, Terebellida, Terebellidae)
Source: Zookeys. 2020 Jun 22;943:41–51. doi: 10.3897/zookeys.943.48760 (PMC7324408; doi:10.3897/zookeys.943.48760)
Supplement: XML Treatment for Neoamphitrite [file zookeys.943.48760-treatment1.xml]

<!DOCTYPE tp:taxon-treatment
  PUBLIC "-//TaxonX//DTD Taxonomic Treatment Publishing DTD v0 20100105//EN" "tax-treatment-NSO.dtd">
<tp:taxon-treatment xmlns:tp="http://www.plazi.org/taxpub"><tp:treatment-meta><kwd-group><label>Taxon classification</label><kwd><named-content xmlns:xlink="http://www.w3.org/1999/xlink" content-type="kingdom">Animalia</named-content></kwd><kwd><named-content xmlns:xlink="http://www.w3.org/1999/xlink" content-type="order">Terebellida</named-content></kwd><kwd><named-content xmlns:xlink="http://www.w3.org/1999/xlink" content-type="family">Terebellidae</named-content></kwd></kwd-group><mixed-citation publication-type="journal"><person-group><name><surname>Choi</surname><given-names>Hyun Ki</given-names></name><name><surname>Kim</surname><given-names>Hana</given-names></name><name><surname>Yoon</surname><given-names>Seong Myeong</given-names></name></person-group><article-title><italic><tp:taxon-name><tp:taxon-name-part taxon-name-part-type="genus" reg="Neoamphitrite">Neoamphitrite</tp:taxon-name-part> <tp:taxon-name-part taxon-name-part-type="species" reg="undevigintipes">undevigintipes</tp:taxon-name-part></tp:taxon-name></italic>, a new terebellid species from South Korea (<tp:taxon-name><tp:taxon-name-part taxon-name-part-type="phylum">Annelida</tp:taxon-name-part></tp:taxon-name>, <tp:taxon-name><tp:taxon-name-part taxon-name-part-type="order">Terebellida</tp:taxon-name-part></tp:taxon-name>, <tp:taxon-name><tp:taxon-name-part taxon-name-part-type="family">Terebellidae</tp:taxon-name-part></tp:taxon-name>)</article-title><source>Zookeys</source><day>22</day><month>6</month><year>2020</year><volume>943</volume><fpage>41</fpage><lpage>51</lpage><pub-id pub-id-type="doi">10.3897/zookeys.943.48760</pub-id></mixed-citation></tp:treatment-meta><tp:nomenclature><label>Genus</label><tp:taxon-name><object-id xmlns:xlink="http://www.w3.org/1999/xlink" content-type="arpha" xlink:type="simple">74E3E0A8-8359-5A47-A157-FCE6CD79FA7C</object-id>
              <tp:taxon-name-part taxon-name-part-type="genus" reg="Neoamphitrite">Neoamphitrite</tp:taxon-name-part>
            </tp:taxon-name><tp:taxon-authority>Hessle, 1917</tp:taxon-authority></tp:nomenclature><tp:treatment-sec sec-type="type species" id="SECID0ENMAC"><title>Type species.</title><p><italic><tp:taxon-name><tp:taxon-name-part taxon-name-part-type="genus" reg="Amphitrite">Amphitrite</tp:taxon-name-part> <tp:taxon-name-part taxon-name-part-type="species" reg="affinis">affinis</tp:taxon-name-part></tp:taxon-name></italic> Malmgren, 1866 subsequently designated by <xref ref-type="bibr" rid="B6">Hessle (1917)</xref>.</p></tp:treatment-sec><ref-list><ref id="B6"><mixed-citation xmlns:xlink="http://www.w3.org/1999/xlink" xlink:type="simple"><person-group><name name-style="western"><surname>Hessle</surname><given-names>C</given-names></name></person-group> (<year>1917</year>) <article-title>Zur Kenntnis der terebellomorphen Polychaeten.</article-title><source>Zoologiska bidrag från Uppsala</source><volume>5</volume>: <fpage>39</fpage>–<lpage>258</lpage>.</mixed-citation></ref></ref-list></tp:taxon-treatment>
