# Supplementary material for: Neoamphitrite undevigintipes, a new terebellid species from South Korea (Annelida, Terebellida, Terebellidae)
Source: Zookeys. 2020 Jun 22;943:41–51. doi: 10.3897/zookeys.943.48760 (PMC7324408; doi:10.3897/zookeys.943.48760)
Supplement: XML Treatment for Neoamphitrite undevigintipes [file zookeys.943.48760-treatment2.xml]

<!DOCTYPE tp:taxon-treatment
  PUBLIC "-//TaxonX//DTD Taxonomic Treatment Publishing DTD v0 20100105//EN" "tax-treatment-NSO.dtd">
<tp:taxon-treatment xmlns:tp="http://www.plazi.org/taxpub"><tp:treatment-meta><kwd-group><label>Taxon classification</label><kwd><named-content xmlns:xlink="http://www.w3.org/1999/xlink" content-type="kingdom">Animalia</named-content></kwd><kwd><named-content xmlns:xlink="http://www.w3.org/1999/xlink" content-type="order">Terebellida</named-content></kwd><kwd><named-content xmlns:xlink="http://www.w3.org/1999/xlink" content-type="family">Terebellidae</named-content></kwd></kwd-group><mixed-citation publication-type="journal"><person-group><name><surname>Choi</surname><given-names>Hyun Ki</given-names></name><name><surname>Kim</surname><given-names>Hana</given-names></name><name><surname>Yoon</surname><given-names>Seong Myeong</given-names></name></person-group><article-title><italic><tp:taxon-name><tp:taxon-name-part taxon-name-part-type="genus" reg="Neoamphitrite">Neoamphitrite</tp:taxon-name-part> <tp:taxon-name-part taxon-name-part-type="species" reg="undevigintipes">undevigintipes</tp:taxon-name-part></tp:taxon-name></italic>, a new terebellid species from South Korea (<tp:taxon-name><tp:taxon-name-part taxon-name-part-type="phylum">Annelida</tp:taxon-name-part></tp:taxon-name>, <tp:taxon-name><tp:taxon-name-part taxon-name-part-type="order">Terebellida</tp:taxon-name-part></tp:taxon-name>, <tp:taxon-name><tp:taxon-name-part taxon-name-part-type="family">Terebellidae</tp:taxon-name-part></tp:taxon-name>)</article-title><source>Zookeys</source><day>22</day><month>6</month><year>2020</year><volume>943</volume><fpage>41</fpage><lpage>51</lpage><pub-id pub-id-type="doi">10.3897/zookeys.943.48760</pub-id></mixed-citation></tp:treatment-meta><tp:nomenclature><tp:taxon-name><object-id xmlns:xlink="http://www.w3.org/1999/xlink" content-type="arpha" xlink:type="simple">9A4424E8-01BD-5100-A4CA-24706979C479</object-id>
              <tp:taxon-name-part taxon-name-part-type="genus" reg="Neoamphitrite">Neoamphitrite</tp:taxon-name-part>
              <tp:taxon-name-part taxon-name-part-type="species" reg="undevigintipes">undevigintipes</tp:taxon-name-part>
              <object-id xmlns:xlink="http://www.w3.org/1999/xlink" content-type="zoobank" xlink:type="simple">http://zoobank.org/2CDD716F-CBAD-4B22-8A8A-3D51A9BB2322</object-id>
            </tp:taxon-name><tp:taxon-status xmlns:xlink="http://www.w3.org/1999/xlink" xlink:type="simple">sp. nov.</tp:taxon-status><xref ref-type="fig" rid="F1">Figures 1</xref><xref ref-type="fig" rid="F2">, 2</xref><xref ref-type="fig" rid="F3">, 3</xref></tp:nomenclature><tp:treatment-sec sec-type="type locality" id="SECID0EWOAC"><title>Type locality.</title><p>South Korea, East Sea (Sea of Japan), <named-content xmlns:xlink="http://www.w3.org/1999/xlink" content-type="dwc:verbatimCoordinates" xlink:type="simple"><named-content content-type="geo-json" specific-use="{&#34;type&#34;:&#34;Point&#34;,&#34;coordinates&#34;:[130.138806,36.585556]}" id="NCID0E6OAC" xlink:type="simple">36°35'08.0"N, 130°08'19.7"E</named-content></named-content>, 500–1000 m in depth.</p></tp:treatment-sec><tp:treatment-sec sec-type="material" id="SECID0EEPAC"><title>Material examined.</title><p><bold><italic>Holotype</italic></bold>: complete specimen (NIBRIV0000753905). <bold><italic>Paratypes</italic></bold>: one complete specimen (MABIKNA00156356); one complete specimen (MABIKNA00156357); one complete specimen (MABIKNA00156358); one complete specimen (MBIKINA00156359); one complete specimen (MABIKNA00156360). <bold><italic>Non-type material</italic></bold>: 16 specimens (all complete specimens). All materials examined were collected from the type locality, 13 April 2018 using the benthic trawl mounted on RV Tamgu 21 of National Institute of Fisheries Science (NIFS) from Korea.</p></tp:treatment-sec><tp:treatment-sec sec-type="diagnosis" id="SECID0EVPAC"><title>Diagnosis.</title><p>Body with distinct thoracic and abdominal region. Tentacular lobe collar-like. Peristomium with fleshy ridge on ventral side. Upper lip distinct and undulate with free margin. Lower lip well developed, projecting forward. Buccal tentacles filiform with ventral groove. Lateral lappets present on segments 2–4, well developed on segments 2 and 3, reduced on segment 4. 12 ventral shields from segment 3. Branchiae dichotomous with distinct stalk, 3 pairs, and present on segments 2–4. Nephridial papillae small, oval on segments 3–15, located between noto- and neuropodia. Notopodia present on 19 chaetigers on segment 4. Notochaetae medially winged and distally serrated. Neuropodia beginning at segment 5. Uncini avicular, short-handled, arranged in single row on segments 5–10, in double rows of beak to beak arrangement from segments 11–22, and in single row on all abdominal segments. Dental formula MF: 4–5: 5–6: 7–8. Pygidium reduced with 10 papillae.</p></tp:treatment-sec><tp:treatment-sec sec-type="description" id="SECID0E1PAC"><title>Description.</title><p>Holotype: complete, 11.0 cm long, 1.5 cm wide at segments 10, and with approximately 74 segments. Body uniformly light beige in alcohol, without pigmentation pattern, and consist of thorax with 19 chaetigers and abdomen; anterior thoracic segments compact until about 13 and then segments slightly narrower and longer than 13 anterior segments (Figs <xref ref-type="fig" rid="F1">1</xref>, <xref ref-type="fig" rid="F3">3A, B, E</xref>). Tentacular lobe short and collar-like. Peristomium with fleshy ridge on ventral side, separated anteriorly from lower lip by groove. Upper lip distinct and undulate with free margin. Lower lip well-developed, projecting forward. Buccal tentacles filiform with ventral groove. Lateral lappets paired on segments 2–4, distinct thickness flaps, protruding forwards, and with weakly developed glandular margin; first and second lappets well-developed, but third lappets reduced in length, located on nearby base of notopodia. Branchiae paired on segments 2–4, dichotomous, with 3 tiers of branches and weakly annulated stalk distinct. Nephridial papillae small, oval, present on segments 3–15, and located between noto- and neuropodia; those with fused tube retracted into body on segments 6–8 and other with free tube distinctly projecting from the body. Ventral shields trapezoidal, broader than longer, present on segments 3–14; first shield on segment 3 with glandular margin and others with smooth margin; thereafter shields replaced by mid-ventral groove extending to pygidium (Figs <xref ref-type="fig" rid="F2">2A</xref>, <xref ref-type="fig" rid="F3">3A, B, E</xref>). Notopodia short, rectangular, present on segments 4–22 (chaetigers 1–19); last 2 or 3 pairs becoming much shorter. Notochaetae slightly curved, medially winged and distally serrated, types of 2 lengths; chaetae on anterior row at least half as long as those on posterior row (Figs <xref ref-type="fig" rid="F2">2C</xref>, <xref ref-type="fig" rid="F3">3E–H</xref>). Neuropodia beginning from segment 5 as low rectangular ridges, and with uncini arranged in single rows on segments 5–10 (chaetigers 2–7), uncini in double rows beak to beak arrangement on segments 11–22 (chaetigers 8–19), and in single row on all abdominal segments. Uncini avicular, short-handled with short triangular heel, distally pointed prow, minute dorsal button, and 5 rows of secondary teeth on main fang with subrostral guard. Dental formula MF: 4–5: 5–6: 7–8 (Figs <xref ref-type="fig" rid="F2">2B</xref>, <xref ref-type="fig" rid="F3">3C, D</xref>). Pygidium reduced with encircling 10 papillae.</p><fig id="F1" position="float" orientation="portrait"><object-id xmlns:xlink="http://www.w3.org/1999/xlink" content-type="doi" xlink:type="simple">10.3897/zookeys.943.48760.figure1</object-id><object-id xmlns:xlink="http://www.w3.org/1999/xlink" content-type="arpha" xlink:type="simple">A3B43538-65AF-5D55-96A5-27D0F13E2FA9</object-id><label>Figure 1.</label><caption><p><italic><tp:taxon-name><tp:taxon-name-part taxon-name-part-type="genus" reg="Neoamphitrite">Neoamphitrite</tp:taxon-name-part> <tp:taxon-name-part taxon-name-part-type="species" reg="undevigintipes">undevigintipes</tp:taxon-name-part></tp:taxon-name></italic> sp. nov., paratype (MABIKNA00156356), lateral view. Scale bar: 1.0 cm.</p></caption><graphic xmlns:xlink="http://www.w3.org/1999/xlink" xlink:href="zookeys-943-041-g001.jpg" position="float" orientation="portrait" xlink:type="simple" id="oo_423499.jpg"><uri content-type="original_file" xlink:type="simple">https://binary.pensoft.net/fig/423499</uri></graphic></fig></tp:treatment-sec><tp:treatment-sec sec-type="etymology" id="SECID0EZBAE"><title>Etymology.</title><p>A combination of the Latin <italic>undeviginti</italic> and <italic>pes.</italic> This name means ‘nineteen feet’, referring to the 19 pairs of notopodia on the thoracic segments.</p></tp:treatment-sec><tp:treatment-sec sec-type="habitat" id="SECID0EDCAE"><title>Habitat.</title><p>This species is found on the soft bottom of deep waters (500–1000 m depth) and lives in a mud tube.</p><fig id="F2" position="float" orientation="portrait"><object-id xmlns:xlink="http://www.w3.org/1999/xlink" content-type="doi" xlink:type="simple">10.3897/zookeys.943.48760.figure2</object-id><object-id xmlns:xlink="http://www.w3.org/1999/xlink" content-type="arpha" xlink:type="simple">8C3AF617-868A-5A42-B4C7-F3BC2CE630C6</object-id><label>Figure 2.</label><caption><p><italic><tp:taxon-name><tp:taxon-name-part taxon-name-part-type="genus" reg="Neoamphitrite">Neoamphitrite</tp:taxon-name-part> <tp:taxon-name-part taxon-name-part-type="species" reg="undevigintipes">undevigintipes</tp:taxon-name-part></tp:taxon-name></italic> sp. nov. <bold>A</bold> holotype (NIBRIV0000753905) <bold>B, C</bold> paratype (MBIKINA00156359). <bold>A</bold> Anterior end, lateral view <bold>B</bold> uncinus <bold>C</bold> notochaeta. Scale bars: 1.0 mm (<bold>A</bold>), 0.05 mm (<bold>B</bold>), 0.1 mm (<bold>C</bold>). Abbreviations: <bold>fr</bold> – nephridial papillae with free tube, <bold>fu</bold> – nephridial papillae with fused tube.</p></caption><graphic xmlns:xlink="http://www.w3.org/1999/xlink" xlink:href="zookeys-943-041-g002.jpg" position="float" orientation="portrait" xlink:type="simple" id="oo_423500.jpg"><uri content-type="original_file" xlink:type="simple">https://binary.pensoft.net/fig/423500</uri></graphic></fig></tp:treatment-sec><tp:treatment-sec sec-type="remarks" id="SECID0EUDAE"><title>Remarks.</title><p>In <italic><tp:taxon-name><tp:taxon-name-part taxon-name-part-type="genus" reg="Neoamphitrite">Neoamphitrite</tp:taxon-name-part></tp:taxon-name></italic> taxonomy, the number of notopodia is a key character for the identification of species (<xref ref-type="bibr" rid="B8">Hutchings and Glasby 1988</xref>; <xref ref-type="bibr" rid="B7">Hilbig 2000</xref>; Londoño-Mesa and Carrera-Parra 2005; <xref ref-type="bibr" rid="B13">Reuscher et al. 2012</xref>). <italic><tp:taxon-name><tp:taxon-name-part taxon-name-part-type="genus" reg="Neoamphitrite">Neoamphitrite</tp:taxon-name-part> <tp:taxon-name-part taxon-name-part-type="species" reg="undevigintipes">undevigintipes</tp:taxon-name-part></tp:taxon-name></italic> sp. nov. has 19 pairs of notopodia on the thoracic segments regardless of body size and number of segments. In this respect, the new species is most similar to <italic><tp:taxon-name><tp:taxon-name-part taxon-name-part-type="genus" reg="Neoamphitrite">Neoamphitrite</tp:taxon-name-part> <tp:taxon-name-part taxon-name-part-type="species" reg="groenlandica">groenlandica</tp:taxon-name-part></tp:taxon-name></italic> (Malmgren, 1866), which was originally described from the Atlantic Ocean and also has 19 pairs of notopodia (Malmgren 1866; <xref ref-type="bibr" rid="B6">Hessle 1917</xref>; <xref ref-type="bibr" rid="B4">Fauvel 1927</xref>). However, the new species is clearly differentiated from <italic><tp:taxon-name><tp:taxon-name-part taxon-name-part-type="genus" reg="Neoamphitrite">N.</tp:taxon-name-part> <tp:taxon-name-part taxon-name-part-type="species" reg="groenlandica">groenlandica</tp:taxon-name-part></tp:taxon-name></italic> by two characteristic features. The uncini in the first abdominal chaetiger are arranged in a single row in <italic><tp:taxon-name><tp:taxon-name-part taxon-name-part-type="genus" reg="Neoamphitrite">N.</tp:taxon-name-part> <tp:taxon-name-part taxon-name-part-type="species" reg="undevigintipes">undevigintipes</tp:taxon-name-part></tp:taxon-name></italic> sp. nov., but in double rows in <italic><tp:taxon-name><tp:taxon-name-part taxon-name-part-type="genus" reg="Neoamphitrite">N.</tp:taxon-name-part> <tp:taxon-name-part taxon-name-part-type="species" reg="groenlandica">groenlandica</tp:taxon-name-part></tp:taxon-name></italic>, and the new species has 12 ventral shields, but <italic><tp:taxon-name><tp:taxon-name-part taxon-name-part-type="genus" reg="Neoamphitrite">N.</tp:taxon-name-part> <tp:taxon-name-part taxon-name-part-type="species" reg="groenlandica">groenlandica</tp:taxon-name-part></tp:taxon-name></italic> has 14 (Malmgren 1866; <xref ref-type="bibr" rid="B6">Hessle 1917</xref>; <xref ref-type="bibr" rid="B4">Fauvel 1927</xref>).</p><fig id="F3" position="float" orientation="portrait"><object-id xmlns:xlink="http://www.w3.org/1999/xlink" content-type="doi" xlink:type="simple">10.3897/zookeys.943.48760.figure3</object-id><object-id xmlns:xlink="http://www.w3.org/1999/xlink" content-type="arpha" xlink:type="simple">CC877995-EC98-5D32-8477-87D0D2DBF5CC</object-id><label>Figure 3.</label><caption><p><italic><tp:taxon-name><tp:taxon-name-part taxon-name-part-type="genus" reg="Neoamphitrite">Neoamphitrite</tp:taxon-name-part> <tp:taxon-name-part taxon-name-part-type="species" reg="undevigintipes">undevigintipes</tp:taxon-name-part></tp:taxon-name></italic> sp. nov. <bold>A</bold> paratype (MABIKNA00156357) <bold>B</bold> paratype (MABIKNA00156358) <bold>C</bold> (MBIKINA00156359) <bold>D–H</bold> (MABIKNA00156360). <bold>A</bold> Anterior end, lateral view <bold>B</bold> anterior end, ventral view <bold>C</bold> notopodial uncinus, lateral view <bold>D</bold> uncini arranged in double rows <bold>E</bold> thorax with 19 notopodia <bold>F</bold> last thoracic segment with uncini arranged in double rows and first abdominal segment with uncini arranged in single row <bold>G</bold> notochaetae <bold>H</bold> distal region of notochaetae. Scale bars: 1.0 mm (<bold>A, B</bold>), 0.025 mm (<bold>C, D</bold>), 5.0 mm (E), 0.5 mm (<bold>F</bold>), 0.1 mm (<bold>G</bold>), 0.025 mm (<bold>H</bold>). Abbreviations: <bold>fr</bold> – nephridial papillae with free tube, <bold>fu</bold> – nephridial papillae with fused tube.</p></caption><graphic xmlns:xlink="http://www.w3.org/1999/xlink" xlink:href="zookeys-943-041-g003.jpg" position="float" orientation="portrait" xlink:type="simple" id="oo_423501.jpg"><uri content-type="original_file" xlink:type="simple">https://binary.pensoft.net/fig/423501</uri></graphic></fig><p>In East Asia, three <italic><tp:taxon-name><tp:taxon-name-part taxon-name-part-type="genus" reg="Neoamphitrite">Neoamphitrite</tp:taxon-name-part></tp:taxon-name></italic> species, <italic><tp:taxon-name><tp:taxon-name-part taxon-name-part-type="genus" reg="Neoamphitrite">N.</tp:taxon-name-part> <tp:taxon-name-part taxon-name-part-type="species" reg="edwardsi">edwardsi</tp:taxon-name-part></tp:taxon-name></italic> (Quatrefages, 1865), <italic><tp:taxon-name><tp:taxon-name-part taxon-name-part-type="genus" reg="Neoamphitrite">N.</tp:taxon-name-part> <tp:taxon-name-part taxon-name-part-type="species" reg="ramosissima">ramosissima</tp:taxon-name-part></tp:taxon-name></italic> (Marenzeller, 1884), and <italic><tp:taxon-name><tp:taxon-name-part taxon-name-part-type="genus" reg="Neoamphitrite">N.</tp:taxon-name-part> <tp:taxon-name-part taxon-name-part-type="species" reg="vigintipes">vigintipes</tp:taxon-name-part></tp:taxon-name></italic> (Grube, 1870) from Japan, have been recorded (<xref ref-type="bibr" rid="B6">Hessle 1917</xref>; <xref ref-type="bibr" rid="B9">Imajima and Hartman 1964</xref>; <xref ref-type="bibr" rid="B12">Paik 1989</xref>). <italic><tp:taxon-name><tp:taxon-name-part taxon-name-part-type="genus" reg="Neoamphitrite">Neoamphitrite</tp:taxon-name-part> <tp:taxon-name-part taxon-name-part-type="species" reg="undevigintipes">undevigintipes</tp:taxon-name-part></tp:taxon-name></italic> sp. nov. shows several differences from these species as follows: notopodia of <italic><tp:taxon-name><tp:taxon-name-part taxon-name-part-type="genus" reg="Neoamphitrite">N.</tp:taxon-name-part> <tp:taxon-name-part taxon-name-part-type="species" reg="undevigintipes">undevigintipes</tp:taxon-name-part></tp:taxon-name></italic> sp. nov. are present on 19 chaetigers, compared to 17 in <italic><tp:taxon-name><tp:taxon-name-part taxon-name-part-type="genus" reg="Neoamphitrite">N.</tp:taxon-name-part> <tp:taxon-name-part taxon-name-part-type="species" reg="ramosissima">ramosissima</tp:taxon-name-part></tp:taxon-name></italic> and <italic><tp:taxon-name><tp:taxon-name-part taxon-name-part-type="genus" reg="Neoamphitrite">N.</tp:taxon-name-part> <tp:taxon-name-part taxon-name-part-type="species" reg="edwardsi">edwardsi</tp:taxon-name-part></tp:taxon-name></italic>. <italic><tp:taxon-name><tp:taxon-name-part taxon-name-part-type="genus" reg="Neoamphitrite">Neoamphitrite</tp:taxon-name-part> <tp:taxon-name-part taxon-name-part-type="species" reg="undevigintipes">undevigintipes</tp:taxon-name-part></tp:taxon-name></italic> sp. nov. has uncini arranged in a single row in all abdominal chaetigers, while <italic><tp:taxon-name><tp:taxon-name-part taxon-name-part-type="genus" reg="Neoamphitrite">N.</tp:taxon-name-part> <tp:taxon-name-part taxon-name-part-type="species" reg="vigintipes">vigintipes</tp:taxon-name-part></tp:taxon-name></italic> has the uncini arranged in double rows in abdominal chaetigers except for some final chaetigers. The new species has 13 pairs of nephridial papillae, whereas six, nine, and 12 pairs are present in <italic><tp:taxon-name><tp:taxon-name-part taxon-name-part-type="genus" reg="Neoamphitrite">N.</tp:taxon-name-part> <tp:taxon-name-part taxon-name-part-type="species" reg="ramosissima">ramosissima</tp:taxon-name-part></tp:taxon-name></italic>, <italic><tp:taxon-name><tp:taxon-name-part taxon-name-part-type="genus" reg="Neoamphitrite">N.</tp:taxon-name-part> <tp:taxon-name-part taxon-name-part-type="species" reg="edwardsi">edwardsi</tp:taxon-name-part></tp:taxon-name></italic>, and <italic><tp:taxon-name><tp:taxon-name-part taxon-name-part-type="genus" reg="Neoamphitrite">N.</tp:taxon-name-part> <tp:taxon-name-part taxon-name-part-type="species" reg="vigintipes">vigintipes</tp:taxon-name-part></tp:taxon-name></italic>, respectively (<xref ref-type="bibr" rid="B6">Hessle 1917</xref>; <xref ref-type="bibr" rid="B9">Imajima and Hartman 1964</xref>; <xref ref-type="bibr" rid="B12">Paik 1989</xref>).</p><p><xref ref-type="bibr" rid="B6">Hessle (1917)</xref> suggested that <italic><tp:taxon-name><tp:taxon-name-part taxon-name-part-type="genus" reg="Neoamphitrite">Neoamphitrite</tp:taxon-name-part></tp:taxon-name></italic> species are distinguished from <italic><tp:taxon-name><tp:taxon-name-part taxon-name-part-type="genus" reg="Amphitrite">Amphitrite</tp:taxon-name-part></tp:taxon-name></italic> species by having nephridial papillae with free tubes distinctly projecting from the body rather than fused tubes retracted into the body. However, in several specimens of <italic><tp:taxon-name><tp:taxon-name-part taxon-name-part-type="genus" reg="Neoamphitrite">N.</tp:taxon-name-part> <tp:taxon-name-part taxon-name-part-type="species" reg="undevigintipes">undevigintipes</tp:taxon-name-part></tp:taxon-name></italic> sp. nov., the nephridial papillae have fused tubes in two or three of all nephridial papillae pairs. <xref ref-type="bibr" rid="B8">Hutchings and Glasby (1988)</xref> mentioned that the form of nephridial papillae is difficult to use as a generic diagnostic feature because it can be variable according to the state of specimens. This character was overlooked in diagnoses of the terebellid genera (<xref ref-type="bibr" rid="B4">Fauvel 1927</xref>; <xref ref-type="bibr" rid="B1">Caullery 1944</xref>; <xref ref-type="bibr" rid="B3">Fauchald 1977</xref>; <xref ref-type="bibr" rid="B7">Hilbig 2000</xref>; <xref ref-type="bibr" rid="B8">Hutchings and Glasby 1988</xref>; Londoño-Mesa and Carrera-Parra 2005; <xref ref-type="bibr" rid="B13">Reuscher et al. 2012</xref>). In this respect, we think that the form of nephridial papillae is not yet a useful diagnostic character and that its taxonomic value should be re-examined in detail using as many species as possible. We provide a key to the species presently regarded as members of <italic><tp:taxon-name><tp:taxon-name-part taxon-name-part-type="genus" reg="Neoamphitrite">Neoamphitrite</tp:taxon-name-part></tp:taxon-name></italic>.</p></tp:treatment-sec><tp:treatment-sec sec-type="Genetic information" id="SECID0EEQAE"><title>Genetic information.</title><p>In this study, partial <abbrev xmlns:xlink="http://www.w3.org/1999/xlink" xlink:title="cytochrome c oxidase" id="ABBRID0EKQAE" xlink:type="simple">COI</abbrev> sequences, each measuring 658 bp, were obtained from three specimens for genetic analysis of <italic><tp:taxon-name><tp:taxon-name-part taxon-name-part-type="genus" reg="Neoamphitrite">Neoamphitrite</tp:taxon-name-part> <tp:taxon-name-part taxon-name-part-type="species" reg="undevigintipes">undevigintipes</tp:taxon-name-part></tp:taxon-name></italic> sp. nov. They are deposited in the GenBank under accession numbers <ext-link xmlns:xlink="http://www.w3.org/1999/xlink" ext-link-type="gen" xlink:href="MN306311" xlink:type="simple">MN306311</ext-link> to <ext-link xmlns:xlink="http://www.w3.org/1999/xlink" ext-link-type="gen" xlink:href="MN306313" xlink:type="simple">MN306313</ext-link>. All <abbrev xmlns:xlink="http://www.w3.org/1999/xlink" xlink:title="cytochrome c oxidase" id="ABBRID0EDRAE" xlink:type="simple">COI</abbrev> sequences obtained were identical. Using data available from the GenBank (<xref ref-type="bibr" rid="B2">Carr et al. 2011</xref>; Siddall et al. 2011; <xref ref-type="bibr" rid="B16">Telfer and Dewaard 2017</xref>), we genetically compared the new species with two <italic><tp:taxon-name><tp:taxon-name-part taxon-name-part-type="genus" reg="Neoamphitrite">Neoamphitrite</tp:taxon-name-part></tp:taxon-name></italic> species, <italic><tp:taxon-name><tp:taxon-name-part taxon-name-part-type="genus" reg="Neoamphitrite">N.</tp:taxon-name-part> <tp:taxon-name-part taxon-name-part-type="species" reg="figulus">figulus</tp:taxon-name-part></tp:taxon-name></italic> (Dalyell, 1853) and <italic><tp:taxon-name><tp:taxon-name-part taxon-name-part-type="genus" reg="Neoamphitrite">N.</tp:taxon-name-part> <tp:taxon-name-part taxon-name-part-type="species" reg="robusta">robusta</tp:taxon-name-part></tp:taxon-name></italic> (Johnson, 1901), as well as six species belonging to the other terebelline genera: <italic><tp:taxon-name><tp:taxon-name-part taxon-name-part-type="genus" reg="Amphitrite">Amphitrite</tp:taxon-name-part> <tp:taxon-name-part taxon-name-part-type="species" reg="cirrata">cirrata</tp:taxon-name-part></tp:taxon-name></italic> Müller, 1776, <italic><tp:taxon-name><tp:taxon-name-part taxon-name-part-type="genus" reg="Nicolea">Nicolea</tp:taxon-name-part> <tp:taxon-name-part taxon-name-part-type="species" reg="zostericola">zostericola</tp:taxon-name-part></tp:taxon-name></italic> Örsted, 1844, <italic><tp:taxon-name><tp:taxon-name-part taxon-name-part-type="genus" reg="Pista">Pista</tp:taxon-name-part> <tp:taxon-name-part taxon-name-part-type="species" reg="maculata">maculata</tp:taxon-name-part></tp:taxon-name></italic> (Dalyell, 1853), <italic><tp:taxon-name><tp:taxon-name-part taxon-name-part-type="genus" reg="Pista">Pista</tp:taxon-name-part> <tp:taxon-name-part taxon-name-part-type="species" reg="wui">wui</tp:taxon-name-part></tp:taxon-name></italic> Safronova, 1988, <italic><tp:taxon-name><tp:taxon-name-part taxon-name-part-type="genus" reg="Loimia">Loimia</tp:taxon-name-part> <tp:taxon-name-part taxon-name-part-type="species" reg="arborea">arborea</tp:taxon-name-part></tp:taxon-name></italic> Moore, 1903, and <italic><tp:taxon-name><tp:taxon-name-part taxon-name-part-type="genus" reg="Loimia">Loimia</tp:taxon-name-part> <tp:taxon-name-part taxon-name-part-type="species" reg="medusa">medusa</tp:taxon-name-part></tp:taxon-name></italic> (Savigny, 1822). <italic><tp:taxon-name><tp:taxon-name-part taxon-name-part-type="genus" reg="Thelepus">Thelepus</tp:taxon-name-part> <tp:taxon-name-part taxon-name-part-type="species" reg="cincinnatus">cincinnatus</tp:taxon-name-part></tp:taxon-name></italic> (Fabricius, 1780) was used as the outgroup. GenBank accession numbers are represented in Table <xref ref-type="table" rid="T1">1</xref>. Inter-specific genetic distances between the new species and two <italic><tp:taxon-name><tp:taxon-name-part taxon-name-part-type="genus" reg="Neoamphitrite">Neoamphitrite</tp:taxon-name-part></tp:taxon-name></italic> species, as measured by Kimura-2-parameter model, were distinct and ranged from 9.2 to 13.7%. The genetic distances between the new species and the six species in other genera ranged from 21.8 to 29.9%. In the maximum likelihood (<abbrev xmlns:xlink="http://www.w3.org/1999/xlink" xlink:title="maximum likelihood" id="ABBRID0EEVAE" xlink:type="simple">ML</abbrev>) tree based on these genetic data (Fig. <xref ref-type="fig" rid="F4">4</xref>), all terebellid species showed specific validity. The new species was contained in a clade with <italic><tp:taxon-name><tp:taxon-name-part taxon-name-part-type="genus" reg="Neoamphitrite">N.</tp:taxon-name-part> <tp:taxon-name-part taxon-name-part-type="species" reg="figulus">figulus</tp:taxon-name-part></tp:taxon-name></italic> and <italic><tp:taxon-name><tp:taxon-name-part taxon-name-part-type="genus" reg="Neoamphitrite">N.</tp:taxon-name-part> <tp:taxon-name-part taxon-name-part-type="species" reg="robusta">robusta</tp:taxon-name-part></tp:taxon-name></italic>. At the generic level, the <italic><tp:taxon-name><tp:taxon-name-part taxon-name-part-type="genus" reg="Neoamphitrite">Neoamphitrite</tp:taxon-name-part></tp:taxon-name></italic> clade, including the new species, was closely related to <italic><tp:taxon-name><tp:taxon-name-part taxon-name-part-type="genus" reg="Amphitrite">A.</tp:taxon-name-part> <tp:taxon-name-part taxon-name-part-type="species" reg="cirrata">cirrata</tp:taxon-name-part></tp:taxon-name></italic>, agreeing with the taxonomic view that <italic><tp:taxon-name><tp:taxon-name-part taxon-name-part-type="genus" reg="Neoamphitrite">Neoamphitrite</tp:taxon-name-part></tp:taxon-name></italic> and <italic><tp:taxon-name><tp:taxon-name-part taxon-name-part-type="genus" reg="Amphitrite">Amphitrite</tp:taxon-name-part></tp:taxon-name></italic> share many morphological features except for differences in the morphology of branchiae (Hessel 1917; <xref ref-type="bibr" rid="B4">Fauvel 1927</xref>; <xref ref-type="bibr" rid="B8">Hutchings and Glasby 1988</xref>; <xref ref-type="bibr" rid="B13">Reuscher et al. 2012</xref>). However, <italic><tp:taxon-name><tp:taxon-name-part taxon-name-part-type="genus" reg="Neoamphitrite">Neoamphitrite</tp:taxon-name-part></tp:taxon-name></italic> was monophyletic and clearly distinguishable from <italic><tp:taxon-name><tp:taxon-name-part taxon-name-part-type="genus" reg="Amphitrite">A.</tp:taxon-name-part> <tp:taxon-name-part taxon-name-part-type="species" reg="cirrata">cirrata</tp:taxon-name-part></tp:taxon-name></italic> in the <abbrev xmlns:xlink="http://www.w3.org/1999/xlink" xlink:title="maximum likelihood" id="ABBRID0EAYAE" xlink:type="simple">ML</abbrev> tree, supporting the known morphological differences between two genera (Hessel 1917; <xref ref-type="bibr" rid="B4">Fauvel 1927</xref>; <xref ref-type="bibr" rid="B8">Hutchings and Glasby 1988</xref>; <xref ref-type="bibr" rid="B13">Reuscher et al. 2012</xref>). Despite our results, further genetic studies with additional data and including more species of <italic><tp:taxon-name><tp:taxon-name-part taxon-name-part-type="genus" reg="Neoamphitrite">Neoamphitrite</tp:taxon-name-part></tp:taxon-name></italic> and <italic><tp:taxon-name><tp:taxon-name-part taxon-name-part-type="genus" reg="Amphitrite">Amphitrite</tp:taxon-name-part></tp:taxon-name></italic> are needed to confirm the phylogenetic relationship between the two genera.</p><table-wrap id="T1" position="float" orientation="portrait"><label>Table 1.</label><caption><p>GenBank accession numbers for <abbrev xmlns:xlink="http://www.w3.org/1999/xlink" xlink:title="cytochrome c oxidase" id="ABBRID0EHZAE" xlink:type="simple">COI</abbrev> sequences obtained in the present study.</p></caption><table id="TID0EOBAG" rules="all"><tbody><tr><th rowspan="1" colspan="1">Species</th><th rowspan="1" colspan="1">Genbank accession number</th><th rowspan="1" colspan="1">Data source</th></tr><tr><td rowspan="1" colspan="1"><italic><tp:taxon-name><tp:taxon-name-part taxon-name-part-type="genus" reg="Neoamphitrite">Neoamphitrite</tp:taxon-name-part> <tp:taxon-name-part taxon-name-part-type="species" reg="undevigintipes">undevigintipes</tp:taxon-name-part></tp:taxon-name></italic> sp. nov.</td><td rowspan="1" colspan="1"><ext-link xmlns:xlink="http://www.w3.org/1999/xlink" ext-link-type="gen" xlink:href="MN306311" xlink:type="simple">MN306311</ext-link>–<ext-link xmlns:xlink="http://www.w3.org/1999/xlink" ext-link-type="gen" xlink:href="MN306313" xlink:type="simple">MN306313</ext-link></td><td rowspan="1" colspan="1">Present study</td></tr><tr><td rowspan="1" colspan="1">
                      <italic><tp:taxon-name><tp:taxon-name-part taxon-name-part-type="genus" reg="Neoamphitrite">Neoamphitrite</tp:taxon-name-part> <tp:taxon-name-part taxon-name-part-type="species" reg="figulus">figulus</tp:taxon-name-part></tp:taxon-name></italic>
                    </td><td rowspan="1" colspan="1"><ext-link xmlns:xlink="http://www.w3.org/1999/xlink" ext-link-type="gen" xlink:href="HQ023982" xlink:type="simple">HQ023982</ext-link>–<ext-link xmlns:xlink="http://www.w3.org/1999/xlink" ext-link-type="gen" xlink:href="HQ023984" xlink:type="simple">HQ023984</ext-link></td><td rowspan="1" colspan="1">
                      <xref ref-type="bibr" rid="B2">Carr et al. 2011</xref>
                    </td></tr><tr><td rowspan="1" colspan="1">
                      <italic><tp:taxon-name><tp:taxon-name-part taxon-name-part-type="genus" reg="Neoamphitrite">Neoamphitrite</tp:taxon-name-part> <tp:taxon-name-part taxon-name-part-type="species" reg="robusta">robusta</tp:taxon-name-part></tp:taxon-name></italic>
                    </td><td rowspan="1" colspan="1"><ext-link xmlns:xlink="http://www.w3.org/1999/xlink" ext-link-type="gen" xlink:href="HM473490" xlink:type="simple">HM473490</ext-link>, <ext-link xmlns:xlink="http://www.w3.org/1999/xlink" ext-link-type="gen" xlink:href="HM473492" xlink:type="simple">HM473492</ext-link></td><td rowspan="1" colspan="1">
                      <xref ref-type="bibr" rid="B2">Carr et al. 2011</xref>
                    </td></tr><tr><td rowspan="2" colspan="1">
                      <italic><tp:taxon-name><tp:taxon-name-part taxon-name-part-type="genus" reg="Amphitrite">Amphitrite</tp:taxon-name-part> <tp:taxon-name-part taxon-name-part-type="species" reg="cirrata">cirrata</tp:taxon-name-part></tp:taxon-name></italic>
                    </td><td rowspan="1" colspan="1"><ext-link xmlns:xlink="http://www.w3.org/1999/xlink" ext-link-type="gen" xlink:href="HQ023919" xlink:type="simple">HQ023919</ext-link>, <ext-link xmlns:xlink="http://www.w3.org/1999/xlink" ext-link-type="gen" xlink:href="HQ023920" xlink:type="simple">HQ023920</ext-link>, <ext-link xmlns:xlink="http://www.w3.org/1999/xlink" ext-link-type="gen" xlink:href="HQ024485" xlink:type="simple">HQ024485</ext-link></td><td rowspan="1" colspan="1">
                      <xref ref-type="bibr" rid="B2">Carr et al. 2011</xref>
                    </td></tr><tr><td rowspan="1" colspan="1"><ext-link xmlns:xlink="http://www.w3.org/1999/xlink" ext-link-type="gen" xlink:href="MF121320" xlink:type="simple">MF121320</ext-link>, <ext-link xmlns:xlink="http://www.w3.org/1999/xlink" ext-link-type="gen" xlink:href="MF121320" xlink:type="simple">MF121320</ext-link>, <ext-link xmlns:xlink="http://www.w3.org/1999/xlink" ext-link-type="gen" xlink:href="MF121477" xlink:type="simple">MF121477</ext-link></td><td rowspan="1" colspan="1">
                      <xref ref-type="bibr" rid="B16">Telfer and Dewaard 2017</xref>
                    </td></tr><tr><td rowspan="1" colspan="1">
                      <italic><tp:taxon-name><tp:taxon-name-part taxon-name-part-type="genus" reg="Nicolea">Nicolea</tp:taxon-name-part> <tp:taxon-name-part taxon-name-part-type="species" reg="zostericola">zostericola</tp:taxon-name-part></tp:taxon-name></italic>
                    </td><td rowspan="1" colspan="1"><ext-link xmlns:xlink="http://www.w3.org/1999/xlink" ext-link-type="gen" xlink:href="HQ023618" xlink:type="simple">HQ023618</ext-link>, <ext-link xmlns:xlink="http://www.w3.org/1999/xlink" ext-link-type="gen" xlink:href="HQ023619" xlink:type="simple">HQ023619</ext-link>, <ext-link xmlns:xlink="http://www.w3.org/1999/xlink" ext-link-type="gen" xlink:href="HQ024406" xlink:type="simple">HQ024406</ext-link></td><td rowspan="1" colspan="1">
                      <xref ref-type="bibr" rid="B2">Carr et al. 2011</xref>
                    </td></tr><tr><td rowspan="1" colspan="1">
                      <italic><tp:taxon-name><tp:taxon-name-part taxon-name-part-type="genus" reg="Pista">Pista</tp:taxon-name-part> <tp:taxon-name-part taxon-name-part-type="species" reg="maculata">maculata</tp:taxon-name-part></tp:taxon-name></italic>
                    </td><td rowspan="1" colspan="1"><ext-link xmlns:xlink="http://www.w3.org/1999/xlink" ext-link-type="gen" xlink:href="HQ023774" xlink:type="simple">HQ023774</ext-link>–<ext-link xmlns:xlink="http://www.w3.org/1999/xlink" ext-link-type="gen" xlink:href="HQ023776" xlink:type="simple">HQ023776</ext-link></td><td rowspan="1" colspan="1">
                      <xref ref-type="bibr" rid="B2">Carr et al. 2011</xref>
                    </td></tr><tr><td rowspan="1" colspan="1">
                      <italic><tp:taxon-name><tp:taxon-name-part taxon-name-part-type="genus" reg="Pista">Pista</tp:taxon-name-part> <tp:taxon-name-part taxon-name-part-type="species" reg="wui">wui</tp:taxon-name-part></tp:taxon-name></italic>
                    </td><td rowspan="1" colspan="1"><ext-link xmlns:xlink="http://www.w3.org/1999/xlink" ext-link-type="gen" xlink:href="HM473586" xlink:type="simple">HM473586</ext-link>–<ext-link xmlns:xlink="http://www.w3.org/1999/xlink" ext-link-type="gen" xlink:href="HM473588" xlink:type="simple">HM473588</ext-link></td><td rowspan="1" colspan="1">
                      <xref ref-type="bibr" rid="B2">Carr et al. 2011</xref>
                    </td></tr><tr><td rowspan="1" colspan="1">
                      <italic><tp:taxon-name><tp:taxon-name-part taxon-name-part-type="genus" reg="Loimia">Loimia</tp:taxon-name-part> <tp:taxon-name-part taxon-name-part-type="species" reg="arborea">arborea</tp:taxon-name-part></tp:taxon-name></italic>
                    </td><td rowspan="1" colspan="1">
                      <ext-link xmlns:xlink="http://www.w3.org/1999/xlink" ext-link-type="gen" xlink:href="HM473449" xlink:type="simple">HM473449</ext-link>
                    </td><td rowspan="1" colspan="1">
                      <xref ref-type="bibr" rid="B2">Carr et al. 2011</xref>
                    </td></tr><tr><td rowspan="1" colspan="1">
                      <italic><tp:taxon-name><tp:taxon-name-part taxon-name-part-type="genus" reg="Loimia">Loimia</tp:taxon-name-part> <tp:taxon-name-part taxon-name-part-type="species" reg="medusa">medusa</tp:taxon-name-part></tp:taxon-name></italic>
                    </td><td rowspan="1" colspan="1">
                      <ext-link xmlns:xlink="http://www.w3.org/1999/xlink" ext-link-type="gen" xlink:href="AY040704" xlink:type="simple">AY040704</ext-link>
                    </td><td rowspan="1" colspan="1">Siddall et al. 2011</td></tr><tr><td rowspan="1" colspan="1"><italic><tp:taxon-name><tp:taxon-name-part taxon-name-part-type="genus" reg="Thelepus">Thelepus</tp:taxon-name-part> <tp:taxon-name-part taxon-name-part-type="species" reg="cincinnatus">cincinnatus</tp:taxon-name-part></tp:taxon-name></italic> (outgroup)</td><td rowspan="1" colspan="1">
                      <ext-link xmlns:xlink="http://www.w3.org/1999/xlink" ext-link-type="gen" xlink:href="HQ024486" xlink:type="simple">HQ024486</ext-link>
                    </td><td rowspan="1" colspan="1">
                      <xref ref-type="bibr" rid="B2">Carr et al. 2011</xref>
                    </td></tr></tbody></table></table-wrap><fig id="F4" position="float" orientation="portrait"><object-id xmlns:xlink="http://www.w3.org/1999/xlink" content-type="doi" xlink:type="simple">10.3897/zookeys.943.48760.figure4</object-id><object-id xmlns:xlink="http://www.w3.org/1999/xlink" content-type="arpha" xlink:type="simple">3C0E28EA-D0DF-5C59-B9C5-9071016770B1</object-id><label>Figure 4.</label><caption><p>Maximum likelihood (<abbrev xmlns:xlink="http://www.w3.org/1999/xlink" xlink:title="maximum likelihood" id="ABBRID0EDGAG" xlink:type="simple">ML</abbrev>) tree showing phylogenetic relationship based on <abbrev xmlns:xlink="http://www.w3.org/1999/xlink" xlink:title="cytochrome c oxidase" id="ABBRID0EHGAG" xlink:type="simple">COI</abbrev> sequences of three <italic><tp:taxon-name><tp:taxon-name-part taxon-name-part-type="genus" reg="Neoamphitrite">Neoamphitrite</tp:taxon-name-part></tp:taxon-name></italic> species with seven related species assigned to other genera and a outgroup species. Numbers above the branch indicate <abbrev xmlns:xlink="http://www.w3.org/1999/xlink" xlink:title="maximum likelihood" id="ABBRID0ESGAG" xlink:type="simple">ML</abbrev> bootstrap values from 1000 replication.</p></caption><graphic xmlns:xlink="http://www.w3.org/1999/xlink" xlink:href="zookeys-943-041-g004.jpg" position="float" orientation="portrait" xlink:type="simple" id="oo_423502.jpg"><uri content-type="original_file" xlink:type="simple">https://binary.pensoft.net/fig/423502</uri></graphic></fig></tp:treatment-sec><ref-list><ref id="B8"><mixed-citation xmlns:xlink="http://www.w3.org/1999/xlink" xlink:type="simple"><person-group><name name-style="western"><surname>Hutchings</surname><given-names>PA</given-names></name><name name-style="western"><surname>Glasby</surname><given-names>CJ</given-names></name></person-group> (<year>1988</year>) <article-title>The <tp:taxon-name>Amphitritinae</tp:taxon-name> (<tp:taxon-name><tp:taxon-name-part taxon-name-part-type="class">Polychaeta</tp:taxon-name-part></tp:taxon-name>: <tp:taxon-name><tp:taxon-name-part taxon-name-part-type="family">Terebellidae</tp:taxon-name-part></tp:taxon-name>) from Australia.</article-title><source>Records of the Australian Museum</source><volume>40</volume>: <fpage>1</fpage>–<lpage>60</lpage>. <ext-link xlink:type="simple" ext-link-type="doi" xlink:href="10.3853/j.0067-1975.40.1988.150">https://doi.org/10.3853/j.0067-1975.40.1988.150</ext-link></mixed-citation></ref><ref id="B7"><mixed-citation xmlns:xlink="http://www.w3.org/1999/xlink" xlink:type="simple"><person-group><name name-style="western"><surname>Hilbig</surname><given-names>B</given-names></name></person-group> (<year>2000</year>) <article-title>Family <tp:taxon-name><tp:taxon-name-part taxon-name-part-type="family">Terebellidae</tp:taxon-name-part></tp:taxon-name> Grube, 1851.</article-title> In: <person-group><name name-style="western"><surname>Blake</surname><given-names>JA</given-names></name><name name-style="western"><surname>Hilbig</surname><given-names>B</given-names></name><name name-style="western"><surname>Scott</surname><given-names>PH</given-names></name></person-group> (<role>Eds</role>) <issue-title>Taxonomic Atlas of the Benthic Fauna of the Santa Maria Basin and Western Santa Barbara Channel.</issue-title><source>7 – The <tp:taxon-name><tp:taxon-name-part taxon-name-part-type="phylum">Annelida</tp:taxon-name-part></tp:taxon-name> Part 4. <tp:taxon-name><tp:taxon-name-part taxon-name-part-type="class">Polychaeta</tp:taxon-name-part></tp:taxon-name>: <tp:taxon-name><tp:taxon-name-part taxon-name-part-type="family">Flabelligeridae</tp:taxon-name-part></tp:taxon-name> to <tp:taxon-name><tp:taxon-name-part taxon-name-part-type="family">Sternaspidae</tp:taxon-name-part></tp:taxon-name>. Santa Barbara Museum of Natural History Press. Santa Barbara, California</source>, <fpage>231</fpage>–<lpage>294</lpage>.</mixed-citation></ref><ref id="B13"><mixed-citation xmlns:xlink="http://www.w3.org/1999/xlink" xlink:type="simple"><person-group><name name-style="western"><surname>Reuscher</surname><given-names>M</given-names></name><name name-style="western"><surname>Fiege</surname><given-names>D</given-names></name><name name-style="western"><surname>Wehe</surname><given-names>T</given-names></name></person-group> (<year>2012</year>) <article-title>Terebellomorph polychaetes from hydrothermal vents and cold seeps with the description of two new species of <tp:taxon-name><tp:taxon-name-part taxon-name-part-type="family">Terebellidae</tp:taxon-name-part></tp:taxon-name> (<tp:taxon-name><tp:taxon-name-part taxon-name-part-type="phylum">Annelida</tp:taxon-name-part></tp:taxon-name>: <tp:taxon-name><tp:taxon-name-part taxon-name-part-type="class">Polychaeta</tp:taxon-name-part></tp:taxon-name>) representing the first records of the family from deep-sea vents.</article-title><source>Journal of the Marine Biological Association of the United Kingdom</source><volume>92</volume>: <fpage>997</fpage>–<lpage>1012</lpage>. <ext-link xlink:type="simple" ext-link-type="doi" xlink:href="10.1017/S0025315411000658">https://doi.org/10.1017/S0025315411000658</ext-link></mixed-citation></ref><ref id="B6"><mixed-citation xmlns:xlink="http://www.w3.org/1999/xlink" xlink:type="simple"><person-group><name name-style="western"><surname>Hessle</surname><given-names>C</given-names></name></person-group> (<year>1917</year>) <article-title>Zur Kenntnis der terebellomorphen Polychaeten.</article-title><source>Zoologiska bidrag från Uppsala</source><volume>5</volume>: <fpage>39</fpage>–<lpage>258</lpage>.</mixed-citation></ref><ref id="B4"><mixed-citation xmlns:xlink="http://www.w3.org/1999/xlink" xlink:type="simple"><person-group><name name-style="western"><surname>Fauvel</surname><given-names>P</given-names></name></person-group> (<year>1927</year>) <article-title>Polychetes Sédentaires. Addenda aux. Errantes Archiannelides, Myzostomaires.</article-title><source>Faune de France</source><volume>16</volume>: <fpage>1</fpage>–<lpage>494</lpage>.</mixed-citation></ref><ref id="B9"><mixed-citation xmlns:xlink="http://www.w3.org/1999/xlink" xlink:type="simple"><person-group><name name-style="western"><surname>Imajima</surname><given-names>M</given-names></name><name name-style="western"><surname>Hartman</surname><given-names>O</given-names></name></person-group> (<year>1964</year>) <article-title>The polychaetous annelids of Japan. Allan Hancock Foundation.</article-title><source>Occasional Papers</source><volume>26</volume>: <fpage>1</fpage>–<lpage>452</lpage>.</mixed-citation></ref><ref id="B12"><mixed-citation xmlns:xlink="http://www.w3.org/1999/xlink" xlink:type="simple"><person-group><name name-style="western"><surname>Paik</surname><given-names>EI</given-names></name></person-group> (<year>1989</year>) <source>Illustrated Encyclopedia of Fauna and Flora of Korea, Vol. 31. <tp:taxon-name><tp:taxon-name-part taxon-name-part-type="class">Polychaeta</tp:taxon-name-part></tp:taxon-name>.</source><publisher-name>Ministry of Education</publisher-name>, <publisher-loc>Seoul</publisher-loc>, <size units="page">764 pp</size>.</mixed-citation></ref><ref id="B1"><mixed-citation xmlns:xlink="http://www.w3.org/1999/xlink" xlink:type="simple"><person-group><name name-style="western"><surname>Caullery</surname><given-names>M</given-names></name></person-group> (<year>1944</year>) <article-title>Polychètes Sédentaires de l’Expédition du Siboga: <tp:taxon-name><tp:taxon-name-part taxon-name-part-type="family">Ariciidae</tp:taxon-name-part></tp:taxon-name>, <tp:taxon-name><tp:taxon-name-part taxon-name-part-type="family">Spionidae</tp:taxon-name-part></tp:taxon-name>, <tp:taxon-name><tp:taxon-name-part taxon-name-part-type="family">Chaetopteridae</tp:taxon-name-part></tp:taxon-name>, <tp:taxon-name>Chlorhaemidae</tp:taxon-name>, <tp:taxon-name><tp:taxon-name-part taxon-name-part-type="family">Opheliidae</tp:taxon-name-part></tp:taxon-name>, <tp:taxon-name><tp:taxon-name-part taxon-name-part-type="family">Oweniidae</tp:taxon-name-part></tp:taxon-name>, <tp:taxon-name><tp:taxon-name-part taxon-name-part-type="family">Sabellariidae</tp:taxon-name-part></tp:taxon-name>, <tp:taxon-name><tp:taxon-name-part taxon-name-part-type="family">Sternaspidae</tp:taxon-name-part></tp:taxon-name>, <tp:taxon-name><tp:taxon-name-part taxon-name-part-type="family">Amphictenidae</tp:taxon-name-part></tp:taxon-name>, <tp:taxon-name><tp:taxon-name-part taxon-name-part-type="family">Ampharetidae</tp:taxon-name-part></tp:taxon-name>, <tp:taxon-name><tp:taxon-name-part taxon-name-part-type="family">Terebellidae</tp:taxon-name-part></tp:taxon-name>.</article-title><source>Siboga-Expeditie</source><volume>24</volume>(<issue>2</issue>): <fpage>1</fpage>–<lpage>204</lpage>.</mixed-citation></ref><ref id="B3"><mixed-citation xmlns:xlink="http://www.w3.org/1999/xlink" xlink:type="simple"><person-group><name name-style="western"><surname>Fauchald</surname><given-names>K</given-names></name></person-group> (<year>1977</year>) <article-title>The polychaete worms. Definitions and keys to the orders, families and genera. Natural History Museum of Los Angeles County.</article-title><source>Science Series</source><volume>28</volume>: <fpage>1</fpage>–<lpage>190</lpage>.</mixed-citation></ref><ref id="B2"><mixed-citation xmlns:xlink="http://www.w3.org/1999/xlink" xlink:type="simple"><person-group><name name-style="western"><surname>Carr</surname><given-names>CM</given-names></name><name name-style="western"><surname>Hardy</surname><given-names>SM</given-names></name><name name-style="western"><surname>Brown</surname><given-names>TM</given-names></name><name name-style="western"><surname>Macdonald</surname><given-names>TA</given-names></name><name name-style="western"><surname>Hebert</surname><given-names>PD</given-names></name></person-group> (<year>2011</year>) A tri-oceanic perspective: DNA barcoding reveals geographic structure and cryptic diversity in Canadian polychaetes. PLoS ONE 6: e22232. <ext-link xlink:type="simple" ext-link-type="doi" xlink:href="10.1371/journal.pone.0022232">https://doi.org/10.1371/journal.pone.0022232</ext-link></mixed-citation></ref><ref id="B16"><mixed-citation xmlns:xlink="http://www.w3.org/1999/xlink" xlink:type="simple"><person-group><name name-style="western"><surname>Telfer</surname><given-names>A</given-names></name><name name-style="western"><surname>Dewaard</surname><given-names>J</given-names></name></person-group> (<year>2017</year>) Centre for Biodiversity Genomics (BIOUG) – Marine Invertebrates. University of Guelph. Occurrence dataset.</mixed-citation></ref></ref-list></tp:taxon-treatment>
